# Supplementary material for: ipRGCs Sensitive Blue Light Exposure Promotes the Robustness of Circadian and Neural Stem Cells in Sleep Deprived Conditions
Source: Stem Cells Int. 2025 Jul 24;2025:8828183. doi: 10.1155/sci/8828183 (PMC12313382; doi:10.1155/sci/8828183)
Supplement: Supporting Information 2 — Table S4. Summary statistics of t-test and ANOVA for central clock genes mRNA expression. Table S5. Summary statistics of t-test and ANOVA for peripheral (liver) clock genes mRNA expression. Table S6. Summary statistics of t-test and ANOVA for immunofluorescence of cfos, Nestin, and Sox2. Table S7. Summary statistics of t-test and ANOVA for behaviors test. [file 8828183.f2.xlsx]

## Sheet: Supplemental Table 
Table S4. Summary statistics of t-test and ANOVA for central clock genes mRNA expression.
		Bmal1					Clock					Cry2					Per2
Zeitgeber time	group	Statistic (t value，degrees of Freedom (df))	p-value	F value	p-value		Statistic (t value，degrees of Freedom (df))	p-value	F value	p-value		Statistic (t value，degrees of Freedom (df))	p-value	F value	p-value		Statistic (t value，degrees of Freedom (df))	p-value	F value	p-value
0h	control vs.SD	t=4.909, df=4	0.008	21.18	0.0019		t=0.9406, df=4	0.4002	22.11	0.0017		0.3914	0.3914	13.6	0.0059		t=6.939, df=4	0.0023	26.37	0.0011
	control vs.SD-blue	t=5.183, df=4	0.0066				t=5.419, df=4	0.0056				t=3.484, df=4	0.0253				t=0.9037, df=4	0.4172
	SD vs.SD-blue	t=3.842, df=4	0.0184				t=4.554, df=4	0.0104				t=7.051, df=4	0.0021				t=7.410, df=4	0.0018
6h	control vs.SD	t=5.049, df=4	0.0072	14.16	0.0053		t=10.03, df=4	0.0006	220.8	<0.0001		t=8.414, df=4	0.0011	20.79	0.002		t=11.07, df=4	0.0004	17.1	0.0033
	control vs.SD-blue	t=4.984, df=4	0.0076				t=17.01, df=4	<0.0001				t=5.245, df=4	0.0063				t=0.02026, df=4	0.9848
	SD vs.SD-blue	t=1.775, df=4	0.1505				t=13.05, df=4	0.0002				t=0.1943, df=4	0.8554				t=4.213, df=4	0.0136
12h	control vs.SD	t=7.945, df=4	0.0014	38.44	0.0004		t=19.24, df=4	<0.0001	260.5	<0.0001		t=6.399, df=4	0.0031	7.333	0.0245		t=1.947, df=4	0.1234	2.422	0.1694
	control vs.SD-blue	t=6.379, df=4	0.0031				t=15.41, df=4	0.0001				t=2.114, df=4	0.102				t=0.6088, df=4	0.5755
	SD vs.SD-blue	t=4.034, df=4	0.0157				t=12.48, df=4	0.0002				t=1.076, df=4	0.3423				t=1.521, df=4	0.2029
18h	control vs.SD	t=2.284, df=4	0.0844	7.093	0.0263		t=22.51, df=4	<0.0001	418	<0.0001		t=2.876, df=4	0.0452	41.61	0.0003		t=4.369, df=4	0.012	33.8	0.0005
	control vs.SD-blue	t=4.703, df=4	0.0093				t=27.88, df=4	<0.0001				t=6.508, df=4	0.0029				t=4.255, df=4	0.0131
	SD vs.SD-blue	t=0.8957, df=4	0.421				t=1.338, df=4	0.2519				t=8.736, df=4	0.0009				t=7.614, df=4	0.0016
24h	control vs.SD	t=5.955, df=4	0.004	15.51	0.0043		t=9.165, df=4	0.0008	82.09	<0.0001		t=3.992, df=4	0.0162	26.04	0.0011		t=1.615, df=4	0.1817	4.971	0.0533
	control vs.SD-blue	t=2.085, df=4	0.1054				t=9.030, df=4	0.0008				t=5.988, df=4	0.0039				t=1.043, df=4	0.3559
	SD vs.SD-blue	t=3.403, df=4	0.0272				t=1.440, df=4	0.2233				t=6.204, df=4	0.0034				t=6.516, df=4	0.0029
Table S5. Summary statistics of t-test and ANOVA for peripheral (liver) clock genes mRNA expression.
		Bmal1					Clock					Cry2					Per2
Zeitgeber time	group	Statistic (t value，degrees of Freedom (df))	p-value	F value	p-value		Statistic (t value，degrees of Freedom (df))	p-value	F value	p-value		Statistic (t value，degrees of Freedom (df))	p-value	F value	p-value		Statistic (t value，degrees of Freedom (df))	p-value	F value	p-value
0h	control vs.SD	t=2.662, df=4	0.0563	73.95	<0.0001		t=0.2412, df=4	0.8212	16.53	0.0036		t=0.6389, df=4	0.5576	89.68	<0.0001		t=0.01451, df=4	0.9891	107.7	<0.0001
	control vs.SD-blue	t=7.536, df=4	0.0017				t=5.439, df=4	0.0055				t=9.210, df=4	0.0008				t=14.99, df=4	0.0001
	SD vs.SD-blue	t=13.61, df=4	0.0002				t=5.966, df=4	0.004				t=26.46, df=4	<0.0001				t=11.78, df=4	0.0003
6h	control vs.SD	t=1.612, df=4	0.1822	1.937	0.2244		t=1.167, df=4	0.3082	1.164	0.374		t=4.939, df=4	0.0078	22.88	0.0016		t=3.762, df=4	0.0197	35.37	0.0005
	control vs.SD-blue	t=1.123, df=4	0.3241				t=0.1700, df=4	0.8733				t=0.1303, df=4	0.9026				t=14.96, df=4	0.0001
	SD vs.SD-blue	t=1.438, df=4	0.2238				t=2.062, df=4	0.1082				t=4.955, df=4	0.0077				t=3.484, df=4	0.0253
12h	control vs.SD	t=6.061, df=4	0.0037	8.732	0.0167		t=3.064, df=4	0.0375	11.52	0.0088		t=2.822, df=4	0.0478	10.64	0.0106		t=0.3783, df=4	0.7244	15.61	0.0042
	control vs.SD-blue	t=0.3188, df=4	0.7658				t=1.865, df=4	0.1355				t=4.772, df=4	0.0088				t=4.249, df=4	0.0132
	SD vs.SD-blue	t=2.987, df=4	0.0405				t=4.806, df=4	0.0086				t=1.735, df=4	0.1578				t=4.778, df=4	0.0088
18h	control vs.SD	t=11.90, df=4	0.0003	107.9	<0.0001		t=2.485, df=4	0.0679	2.761	0.1412		t=11.25, df=4	0.0004	167.3	<0.0001		t=2.535, df=4	0.0643	23.5	0.0015
	control vs.SD-blue	t=11.19, df=4	0.0004				t=1.949, df=4	0.1231				t=19.88, df=4	<0.0001				t=5.666, df=4	0.0048
	SD vs.SD-blue	t=2.180, df=4	0.0947				t=0.001035, df=4	0.9992				t=7.359, df=4	0.0018				t=4.357, df=4	0.0121
24h	control vs.SD	t=4.940, df=4	0.0078	42.56	0.0003		t=0.4075, df=4	0.7045	9.489	0.0139		t=1.366, df=4	0.2438	147	<0.0001		t=1.374, df=4	0.2414	38.63	0.0004
	control vs.SD-blue	t=5.426, df=4	0.0056				t=3.676, df=4	0.0213				t=12.26, df=4	0.0003				t=7.214, df=4	0.002
	SD vs.SD-blue	t=7.715, df=4	0.0015				t=4.810, df=4	0.0086				t=16.22, df=4	<0.0001				t=9.370, df=4	0.0007
Table S6. Summary statistics of t-test and ANOVA for immunofluorescence of cfos, Nestin, and Sox2.
		cfos					Nestin					Sox2
Zeitgeber time	group	Statistic (t value，degrees of Freedom (df))	p-value	F value	p-value		Statistic (t value，degrees of Freedom (df))	p-value	F value	p-value		Statistic (t value，degrees of Freedom (df))	p-value	F value	p-value
0h	control vs.SD	t=3.556, df=4	0.0237	10.93	0.01		t=5.647, df=4	0.0048	30.52	0.0007		t=8.731, df=4	0.0009	49.38	0.0002
	control vs.SD-blue	t=0.03782, df=4	0.9716				t=1.005, df=4	0.3719				t=3.810, df=4	0.0189
	SD vs.SD-blue	t=3.393, df=4	0.0275				t=9.990, df=4	0.0006				t=10.65, df=4	0.0004
6h	control vs.SD	t=3.354, df=4	0.0285	7.67	0.0222		t=12.95, df=4	0.0002	83.44	<0.0001		t=2.548, df=4	0.0635	7.166	0.0257
	control vs.SD-blue	t=0.3672, df=4	0.7321				t=2.620, df=4	0.0588				t=1.097, df=4	0.3342
	SD vs.SD-blue	t=5.241, df=4	0.0063				t=8.325, df=4	0.0011				t=2.950, df=4	0.042
12h	control vs.SD	t=3.279, df=4	0.0305	6.087	0.036		t=7.374, df=4	0.0018	32.6	0.0006		t=2.725, df=4	0.0527	4.571	0.0622
	control vs.SD-blue	t=0.01723, df=4	0.9871				t=2.301, df=4	0.0828				t=0.4138, df=4	0.7003
	SD vs.SD-blue	t=3.686, df=4	0.0211				t=7.665, df=4	0.0016				t=2.324, df=4	0.0807
18h	control vs.SD	t=2.183, df=4	0.0945	4.302	0.0694		t=0.1933, df=4	0.8562	5.79	0.0398		t=1.573, df=4	0.1908	0.788	0.4967
	control vs.SD-blue	t=0.3161, df=4	0.7677				t=2.733, df=4	0.0523				t=0.3149, df=4	0.7685
	SD vs.SD-blue	t=2.075, df=4	0.1066				t=2.589, df=4	0.0608				t=1.092, df=4	0.3363
Table S7. Summary statistics of t-test and ANOVA for behaviors test.
Behaviors test	group	Statistic (t value，degrees of Freedom (df))	p-value	F value	p-value
center zone time	control vs.SD	t=3.353, df=14	0.0047	7.714	0.0031
	control vs.SD-blue	t=1.573, df=14	0.138
	SD vs.SD-blue	t=3.051, df=14	0.0086
total distance	control vs.SD	t=4.712, df=14	0.0003	14.59	0.0001
	control vs.SD-blue	t=4.210, df=14	0.0009
	SD vs.SD-blue	t=2.203, df=14	0.051
immobility time	control vs.SD	t=3.565, df=14	0.0031	9.881	0.0009
	control vs.SD-blue	t=3.167, df=14	0.0069
	SD vs.SD-blue	t=0.6378, df=14	0.5339
alternation rate	control vs.SD	t=3.633, df=14	0.0027	8.208	0.0023
	control vs.SD-blue	t=1.342, df=14	0.201
	SD vs.SD-blue	t=2.943, df=14	0.0107
exploration rate	control vs.SD	t=3.684, df=12	0.0031	6.196	0.009
	control vs.SD-blue	t=0.6213, df=12	0.546
	SD vs.SD-blue	t=2.778, df=12	0.0167
outer zone time rate	control vs.SD	t=5.838, df=14	<0.0001	22.05	<0.0001
	control vs.SD-blue	t=4.077, df=14	0.0011
	SD vs.SD-blue	t=3.066, df=14	0.0084
number of enter center zone time	control vs.SD	t=3.802, df=14	0.0019	9.328	0.0013
	control vs.SD-blue	t=0.7442, df=14	0.4691
	SD vs.SD-blue	t=3.366, df=14	0.0046
